# Supplementary material for: Study of Inter- and Intra-varietal Genetic Variability in Grapevine Cultivars
Source: Plants (Basel). 2022 Jan 31;11(3):397. doi: 10.3390/plants11030397 (PMC8839970; doi:10.3390/plants11030397)
Supplement: Supplementary file 1 [file plants-11-00397-s001.zip]

Archive with 1 entries (1 files):
- plants-1544497-supplementary.pdf
